# Supplementary material for: Lactoferrin Modulates Radiation Response Under Hypoxic Conditions, Possibly Through the Regulation of ROS Production in a Cell Type-Specific Manner
Source: Antioxidants (Basel). 2024 Dec 24;14(1):1. doi: 10.3390/antiox14010001 (PMC11762174; doi:10.3390/antiox14010001)
Supplement: Supplementary file 1 [file antioxidants-14-00001-s001.zip]

Archive with 1 entries (1 files):
- antioxidants-3376799-supplementary.pdf
